# Supplementary material for: Carbon Foam-Reinforced Polyimide-Based Carbon Aerogel Composites Prepared via Co-Carbonization as Insulation Material
Source: Gels. 2022 May 16;8(5):308. doi: 10.3390/gels8050308 (PMC9141059; doi:10.3390/gels8050308)
Supplement: Supplementary file 1 [file gels-08-00308-s001.zip]

Archive with 1 entries (1 files):
- gels-1697313-supplementary.pdf
